# Supplementary material for: Meat inspection of pigs slaughtered in Norwegian abattoirs: insights from variance partitioning analysis
Source: BMC Vet Res. 2026 Mar 11;22:240. doi: 10.1186/s12917-026-05401-2 (PMC13088660; doi:10.1186/s12917-026-05401-2)
Supplement: Supplementary file 1 — Supplementary Material 1. Supplementary material. Meat inspection of pigs slaughtered in Norwegian abattoirs: Insights from variance partitioning analysis. This file contains supplementary material for the manuscript, including two additional figures and seven tables referred to in the manuscript. These materials provide further details and results that support the findings presented in the study. [file 12917_2026_5401_MOESM1_ESM.zip]

Archive with 2 entries (2 files):
- Additional file 1.docx
- Additional file 2, supplementary table and figure captures.docx
